# Supplementary material for: Competition over guarding in the Arabian babbler (Turdoides squamiceps), a cooperative breeder
Source: F1000Res. 2016 Feb 4;4:618. Originally published 2015 Aug 24. [Version 2] doi: 10.12688/f1000research.6739.2 (PMC4706064; doi:10.12688/f1000research.6739.2)
Supplement: Source data for the statistical analyses together with effect-size calculations [file f1000research-4-8394-s0000.tgz]

Archive with 1 entries (1 files):
- 42a58775-8a13-4db4-aefb-09e7331736ca_Rawdata.zip
